# Supplementary material for: Nd3+-Doped TiO2 Nanoparticles as Nanothermometer: High Sensitivity in Temperature Evaluation inside Biological Windows
Source: Sensors (Basel). 2021 Aug 6;21(16):5306. doi: 10.3390/s21165306 (PMC8399183; doi:10.3390/s21165306)
Supplement: Supplementary file 1 [file sensors-21-05306-s001.zip]

Archive with 1 entries (1 files):
- sensors-1271201-supplementary.pdf
